# Supplementary material for: A Comparison of the ATP Generating Pathways Used by S. Typhimurium to Fuel Replication within Human and Murine Macrophage and Epithelial Cell Lines
Source: PLoS One. 2016 Mar 1;11(3):e0150687. doi: 10.1371/journal.pone.0150687 (PMC4773185; doi:10.1371/journal.pone.0150687)
Supplement: S2 Table — (XLSX) [file pone.0150687.s005.xlsx]

## Sheet: Stats for Figs 1 & 2
Table S2. Data used for statistical analysis for Figs. 2 and 3																												Table S2. Data used for statistical analysis for Figs. 1 and 2
mICc12	Δ cfu 2h -18h Parent	Δ cfu 2h -18h ΔpfkAB	% attenuation	P-value	Δ cfu 2h -18h Parent	Δ cfu 2h -18h ΔptsGΔmanXYZΔglk	% attenuation	P-value	Δ cfu 2h -18h Parent	ΔgltA	% attenuation	P-value	Δ cfu 2h -18h ΔsucCD	% attenuation	P-value	Δ cfu 2h -18h Δmdh	% attenuation	P-value	Δ cfu 2h -18h Parent	Δ cfu 2h -18h ΔatpA-F	% attenuation	P-value	Δ cfu 2h -18h Parent	Δ cfu 2h -18h ΔubiCA	% attenuation	P-value	Δ cfu 2h -18h ΔmenA	% attenuation	P-value	Δ cfu 2h -18h ΔmenA ΔubiCA	% attenuation	P-value	Δ cfu 2h -18h Parent	Δ cfu 2h -18h ΔpflB Δldh	% attenuation	P-value	Δ cfu 2h -18h Parent	Δ cfu 2h -18h ΔackA Δpta	% attenuation	P-value
Rep. 1	20.1303	0.606061	3.01069	1.40396e-12	71.4815	43.739	61.1892	0.000105665	60.3261	29.1566	48.3317	0.0213449	42.9412	71.1818	0.165464	41.1765	68.2565	0.462813	60.4096	21.6216	35.7917	0.000145612	23.2824	1.95775	8.40868	2.68988e-05	21.9269	94.1779	0.270082	0.515385	2.21362	2.28229e-05	52.2088	46.2329	125	0.401311	23.4351	29.5896	126.262	0.00105996
Rep. 2	24.0244	0.553506	2.30393		74.0506	35.0734	47.3641		47.9532	36.9298	77.0122		45.6376	95.1711		75.7991	158.069		36.4865	21.8954	60.0097		30.2	1.87879	6.22115		24.8252	82.2026		0.308333	1.02097		31.7919	34.4358	138.583		22.0513	30.3644	137.699
Rep. 3	22.3293	0.869565	3.89428		97.3373	20.8791	21.4503		47.561	27.439	57.6923		46.9799	98.7782		48.3412	101.641		36.8771	18.1058	49.0978		33.5417	1.61644	4.8192		36.9863	110.27		0.377273	1.12479		29.4118	30.4802	97.3128		20.559	27.4793	133.661
Rep. 4	19.6797	2	10.1627		42.2316	30.6176	72.4992		36.5559	28.0612	76.7625		42.2535	115.586		28.0612	76.7625		58.4459	24.6269	42.1361		39.1379	1.63889	4.18747		24.8485	63.4895		0.160417	0.409875						24.0385	25.6732	106.801
Rep. 5	22.8247	1.25767	5.51013		63.125	41.4634	65.6846		31.2121	32.2115	103.202		69.3548	222.205		32.2115	103.202		41.3793	26.8437	64.8722		26.4286	1.16304	4.40071		31.3218	118.515		0.135802	0.513847						20.7979	29.1228	140.028
Rep. 6	19.0208	1.9376	10.1868		58.4665	29.7043	50.8057		38	32.2222	84.7953		72.4771	190.729		32.2222	84.7953		29.1228	23.4286	80.4475		29.4118	0.990385	3.36731		30.6962	104.367		0.116092	0.394713						27.2293	32.0144	117.573
Rep. 7	16.028	0.917031	5.72142		37.6087	21.8333	58.0539												39.1026	17.8205	45.5738
Rep. 8	16.9524	0.776699	4.58165		35.5357	22.6872	63.8434												39.3617	28.0132	71.1688
Rep. 9	17.6042	0.621762	3.5319		27.7293	17.4138	62.7993												39.5798	34.3038	86.6699
Rep. 10	15.44	0.878661	5.69081		24.0278	15.7162	65.4085												38.5926	31.7105	82.1674
Rep. 11	21.8072	0.630252	2.89011		46.7095	23.2715	49.8218												49.5	43.4211	87.7193
Rep. 12	16.1776	0.333333	2.06046		43.3373	18.7853	43.3467												59.3333	32.6667	55.0562
Rep. 13	12.8975	0.971223	7.5303		39.6779	20.8281	52.493
Rep. 14	16.9778	0.691057	4.07036		36.0497	23.7113	65.774
Rep. 15	18.75	0.815451	4.34907
Average attenuation (%)			5.03298				55.7524				74.6327			132.275			98.7876				63.3925				5.23409			95.5036			0.946302				120.299				127.004
SD			2.54053				12.9909				19.5366			60.0232			32.109				18.231				1.81655			20.148			0.696067				21.033				12.8528
HeLa	Δ cfu 2h -6h Parent	Δ cfu 2h -18h ΔpfkAB	% attenuation of mutant strain	P-value	Δ cfu 2h -6h Parent	Δ cfu 2h -6h ΔptsGΔmanXYZΔglk	% attenuation of mutant strain	P-value	Δ cfu 2h -6h Parent	Δ cfu 2h -6h ΔgltA	% attenuation of mutant strain	P-value	Δ cfu 2h -6h ΔsucCD	% attenuation of mutant strain	P-value	Δ cfu 2h -6h Δmdh	% attenuation of mutant strain	P-value	Δ cfu 2h -6h Parent	Δ cfu 2h -6h ΔatpA-F	% attenuation of mutant strain	P-value	Δ cfu 2h -6h Parent	Δ cfu 2h -6h ΔubiCA	% attenuation of mutant strain	P-value	Δ cfu 2h -6h ΔmenA	% attenuation of mutant strain	P-value	Δ cfu 2h -6h ΔmenA ΔubiCA	% attenuation of mutant strain	P-value	Δ cfu 2h -6h Parent	Δ cfu 2h -6h ΔpflB Δldh	% attenuation of mutant strain	P-value	Δ cfu 2h -6h Parent	Δ cfu 2h -6h ΔackA Δpta	% attenuation of mutant strain	P-value
Rep. 1	14.3143	5.14894	35.9706	2.51473e-07	7.53086	3.8676	51.3566	0.00128297	6.25	4.42857	70.8571	0.0855639	4.38095	70.0952	0.0559579	6.59341	105.495	0.427001	21.6949	11.8	54.3906	0.000211989	25.7895	3.11628	12.0835	0.0100203	15.7143	60.9329	0.227651	1.625	6.30102	0.00966653	7.08333	7.11111	100.392	0.0478113	21.6129	8.06452	37.3134	0.0485913
Rep. 2	15.1862	5.18072	34.1146		7.80702	3.44937	44.1829		9.125	5.27778	57.8387		5.15873	56.534		7.12121	78.0407		16.9444	12.2581	72.3427		21.4286	2.52	11.76		17.9775	83.8951		3.87097	18.0645		5.94059	8.89381	149.712		17.4359	12.9167	74.0809
Rep. 3	15.2013	5.64315	37.1227		3.81356	2.03785	53.4371		7.45098	6.9697	93.5407		6.32184	84.8457		8.52941	114.474		18.7719	10.7911	57.4855		16.4706	2.90476	17.6361		19.5402	118.637		1.25	7.58929		8.29412	8.7156	105.082		14.1935	7.77778	54.798
Rep. 4	22.1053	5.24752	23.7388		3.11864	1.62145	51.9922												13.1527	8.07143	61.367												7.20721	8.01887	111.262
Rep. 5	18.8295	5.81538	30.8844		3.09247	1.9287	62.3675												13.8798	5.8427	42.095												5.46296	6.76991	123.924
Rep. 6	16.5533	4.6732	28.2313		3.04699	1.77089	58.1194												17.0492	7.25316	42.5426
Rep. 7	15.5696	4.98361	32.0085		2.60738	1.94623	74.6432
Rep. 8	17.3684	4.28205	24.6542		2.41906	1.75714	72.6374
Rep. 9	17.4713	3.56962	20.4314		3.04215	1.37143	45.0809
Average attenuation (%)			6.61326				57.0908				74.0788			70.4917			99.3363				55.0372				13.8265			87.8217			10.6516				118.074				55.3974
SD			5.8062				10.9645				18.0677			14.16			18.9811				11.5722				3.30311			29.0518			6.452				19.7678				18.3911
Thp-1A	Δ cfu 2h -18h Parent	Δ cfu 2h -18h ΔpfkAB	% attenuation of mutant strain	P-value	Δ cfu 2h -18h Parent	Δ cfu 2h -18h ΔptsGΔmanXYZΔglk	% attenuation of mutant strain	P-value	Δ cfu 2h -18h Parent	Δ cfu 2h -18h ΔgltA	% attenuation of mutant strain	P-value	Δ cfu 2h -18h ΔsucCD	% attenuation of mutant strain	P-value	Δ cfu 2h -18h Δmdh	% attenuation of mutant strain	P-value	Δ cfu 2h -18h Parent	Δ cfu 2h -18h ΔatpA-F	% attenuation of mutant strain	P-value	Δ cfu 2h -18h Parent	Δ cfu 2h -18h ΔubiCA	% attenuation of mutant strain	P-value	Δ cfu 2h -18h ΔmenA	% attenuation of mutant strain	P-value	Δ cfu 2h -18h ΔmenA ΔubiCA	% attenuation of mutant strain	P-value	Δ cfu 2h -18h Parent	Δ cfu 2h -18h ΔpflB Δldh	% attenuation of mutant strain	P-value	Δ cfu 2h -18h Parent	Δ cfu 2h -18h ΔackA Δpta	% attenuation of mutant strain	P-value	Δ cfu 2h -18h Parent	Δ cfu 2h -18h ΔsdhCDAB	% attenuation of mutant strain	P-value
Rep. 1	8.54452	0.367188	4.29734	1.54771e-05	12.2917	9.90741	80.6026	0.0621338	16.087	10.728	66.6874	0.343699	15.3846	95.6341	0.186097	20.8333	129.505	0.0576799	13.3486	1.11566	8.35789	1.22525e-06	12.2917	15.2713	124.241	0.0229018	6.57658	53.5044	0.368515	16.1905	131.719	0.00467633	10.4	14	134.615	0.186644	7.72727	3.59848	46.5686	0.000370327	16.087	12.3077	76.5073	0.101036
Rep. 2	8.80539	0.615789	6.99332		10.3279	7.07006	68.4562		12.0879	17.9856	148.79		15.5556	128.687		14.2857	118.182		13.2039	1.21144	9.1749		10.3279	14.2222	137.707		10.3846	100.549		13.3333	129.101		17.5	14.3	81.7143		5.47511	3.43042	62.6548		12.0879	12.1622	100.614
Rep. 3	8.88668	0.262087	2.94921		9.09091	8.55596	94.1155		12.439	16.8254	135.263		13.7931	110.886		13.7615	110.631		14.0187	1.02206	7.29069		9.09091	15.3237	168.561		11.8571	130.429		13.3	146.3		10	11.6	116		5	3.33333	66.6667		12.439	9.65986	77.6577
Rep. 4	11.9101	0.188924	1.58625																11.6393	1.68889	14.5102												4.2	5.1	121.429		6.82819	2.93706	43.0138
Rep. 5	11.2159	0.174048	1.5518																11.48	1.23649	10.7708												4.7	5.4	114.894		6.61364	2.63538	39.8477
Rep. 6	11.6094	0.195592	1.68477																12.8009	1.31176	10.2474												3.8	5.6	147.368		6.62736	3.11864	47.0571
Average attenuation (%)			3.17711				81.0581				116.913			111.736			119.439				10.0586				143.503			94.8275			135.707				119.337				50.9681				84.9264
SD			2.15731				12.8357				44.0198			16.5428			9.49917				2.5177				22.7213			38.78			9.26715				22.2257				10.9965				13.5982
RAW	Δ cfu 2h -18h Parent	Δ cfu 2h -18h ΔpfkAB	% attenuation of mutant strain	P-value	Δ cfu 2h -18h Parent	Δ cfu 2h -18h ΔptsGΔmanXYZΔglk	% attenuation of mutant strain	P-value	Δ cfu 2h -18h Parent	Δ cfu 2h -18h ΔgltA	% attenuation of mutant strain	P-value	Δ cfu 2h -18h Parent	Δ cfu 2h -18h ΔsucCD	% attenuation of mutant strain	P-value	Δ cfu 2h -18h Parent	Δ cfu 2h -18h Δmdh	% attenuation of mutant strain	P-value	Δ cfu 2h -18h Parent	Δ cfu 2h -18h ΔatpA-F	% attenuation of mutant strain		Δ cfu 2h -18h Parent	Δ cfu 2h -18h ΔubiCA	% attenuation of mutant strain	P-value	Δ cfu 2h -18h ΔmenA	% attenuation of mutant strain	P-value	Δ cfu 2h -18h ΔmenA ΔubiCA	% attenuation of mutant strain	P-value	Δ cfu 2h -18h Parent	Δ cfu 2h -18h ΔpflB Δldh	% attenuation of mutant strain	P-value	Δ cfu 2h -18h Parent	Δ cfu 2h -18h ΔackA Δpta	% attenuation of mutant strain	P-value	Δ cfu 2h -18h Parent	Δ cfu 2h -18h ΔsdhCDAB	% attenuation of mutant strain	P-value
Rep. 1	12.0462	0.084	0.697318	0.00402052	11.1111	4.72222	42.5	0.00426466	7.06897	4.71233	66.6622	0.00442466	6.21247	11.7209	188.668	0.0016288	7.06897	9.74118	137.802	0.0532773	7.98319	1.51042	18.92	0.0003144	19.1453	22.1429	115.657	0.0450768	19.3798	101.225	0.129904	28.0189	146.349	0.011276	7.98319	10	125.263	0.424781	10.0881	15.6061	154.698	0.104402	6.21247	18.5294	298.262	0.00257756
Rep. 2	12.3333	0.0942857	0.764479		10.6771	3.66667	34.3415		4.09174	3.08247	75.334		8	13.3942	167.427		4.09174	8.41964	205.772		8.31395	1.42529	17.1433		25.5238	36.7949	144.159		21.1111	82.7114		39.1743	153.481		8.31395	7.85276	94.4528		10.4622	10.1282	96.8077		8	16.0759	200.949
Rep. 3	7.16667	0.0666667	0.930233		9.75309	4.68354	48.0212		4.4661	2.79167	62.5079		8.15385	12.1569	149.094		4.4661	5.68794	127.358		8.58025	1.53571	17.8983		28.0952	39.1429	139.322		17.2	61.2203		36.9388	131.477		8.58025	7.61905	88.7975		10.8621	17.0909	157.345		8.15385	14.6667	179.874
Rep. 4	6.76	0.0644444	0.95332						4.68644	2.62626	56.0396		7.08029	14.1981	200.53		4.68644	4.80263	102.479																								7.08029	16.4828	232.798
Average attenuation (%)			0.797343				41.6209				65.1359				168.396				156.977				17.9872				133.046			81.719			143.769				102.838				136.283				226.362
SD			0.125155				6.88209				8.08249				22.7955				44.1716				8.99386				15.2524			20.0208			11.2267				19.6257				34.2126				51.6641
